# Supplementary material for: Phenotypic Investigation and RNA-seq of KN1 Involved in Leaf Angle Formation in Maize (Zea mays L.)
Source: Int J Mol Sci. 2024 Mar 10;25(6):3180. doi: 10.3390/ijms25063180 (PMC10970149; doi:10.3390/ijms25063180)
Supplement: Supplementary file 1 [file ijms-25-03180-s001.zip › Table S1.xlsx]

## Sheet: Sheet1
Table S1 List of primers for qRT-PCR analysis
Gene name	Forward primer (5’-3’)	Reverse primer (5’-3’)
KN1	TAACGGCGACACGAAGCAAGAC	CTCCAAATGTAGGGTGCCAGAACTC
Zm00001d052605	GCCTGCTGCTGCTGTAGT	CTAGAGCCATCGCCACCG
Zm00001d027606	GAGGAAGGCGCCCACAAT	TGTCCAAGGCGACGCAAT
Zm00001d006885	GGGTTCGCGGCCAAGTAT	TGCGTGCGCCCTTCTTAA
Zm00001d006874	CCAAGGCGGACGTCAACT	TTGGTCCTGACGTCGCAC
Zm00001d048592	CGGCTTCCTCGGCAAGAA	GTTCACCGCCATGGCTCT
Actin	TGAAACCTTCGAATGCCCAG	GATTGGAACCGTGTGGCTCA
