# Supplementary material for: Phenotypic Investigation and RNA-seq of KN1 Involved in Leaf Angle Formation in Maize (Zea mays L.)
Source: Int J Mol Sci. 2024 Mar 10;25(6):3180. doi: 10.3390/ijms25063180 (PMC10970149; doi:10.3390/ijms25063180)
Supplement: Supplementary file 1 [file ijms-25-03180-s001.zip › Table S2.xlsx]

## Sheet: Sheet1
Table S2 Overview of quality control statistics and alignment of transcriptome sequencing data
Sample	Clean reads	Clean bases	Q30 (%)	GC content (%)	Valid reads	Mapped reads	Unique mapped reads	Multi mapped reads
B73-Mock1	52446064	7.87G	97.74	52	52446064	50,804,660 (96.87%)	48,815,316 (93.08%)	1,989,344 (3.79%)
B73-Mock2	50477646	7.57G	98.03	52.5	50477646	49,125,503 (97.32%)	47,155,620 (93.42%)	1,969,883 (3.90%)
B73-Mock3	54012450	8.10G	97.85	51.5	54012450	52,351,125 (96.92%)	50,310,934 (93.15%)	2,040,191 (3.78%)
B73-ABA1	46310900	6.95G	98.06	53	46310900	44,314,886 (95.69%)	42,530,491 (91.84%)	1,784,395 (3.85%)
B73-ABA2	53446532	8.02G	97.85	52.5	53446532	50,702,785 (94.87%)	48,685,423 (91.09%)	2,017,362 (3.77%)
B73-ABA3	54856110	8.23G	97.82	52	54856110	51,769,333 (94.37%)	49,633,813 (90.48%)	2,135,520 (3.89%)
B73-IAA1	45813404	6.87G	98.39	52.5	45813404	44,873,380 (97.95%)	43,188,789 (94.27%)	1,684,591 (3.68%)
B73-IAA2	44123374	6.62G	98.2	52	44123374	43,020,107 (97.50%)	41,304,456 (93.61%)	1,715,651 (3.89%)
B73-IAA3	43149432	6.47G	98.18	52.5	43149432	40,980,842 (94.97%)	39,466,840 (91.47%)	1,514,002 (3.51%)
kn1-Mock1	22629757	6.76G	91.21	57.16	45259514	43,448,558 (96.00%)	41,683,498 (92.10%)	1,765,060 (3.90%)
kn1-Mock2	20889964	6.25G	91.76	58.36	41779928	40,151,491 (96.10%)	38,447,147 (92.02%)	1,704,344 (4.08%)
kn1-Mock3	22750495	6.81G	90.88	57.24	45500990	43,557,543 (95.73%)	41,856,635 (91.99%)	1,700,908 (3.74%)
kn1-ABA1	22057788	6.60G	90.24	56.79	44115576	42,346,000 (95.99%)	40,688,660 (92.23%)	1,657,340 (3.76%)
kn1-ABA2	21501159	6.42G	91.65	57.01	43002318	41,280,752 (96.00%)	39,673,646 (92.26%)	1,607,106 (3.74%)
kn1-ABA3	21849831	6.54G	91.59	56.96	43699662	41,643,183 (95.29%)	40,026,077 (91.59%)	1,617,106 (3.70%)
kn1-IAA1	25027667	7.48G	91.21	56.99	50055334	48,018,659 (95.93%)	46,121,484 (92.14%)	1,897,175 (3.79%)
kn1-IAA2	23372345	6.70G	89.81	56.93	46744690	44,675,990 (95.57%)	43,007,394 (92.00%)	1,668,596 (3.57%)
kn1-IAA3	23300489	6.96G	90.87	56.84	46600978	44,454,151 (95.39%)	42,689,298 (91.61%)	1,764,853 (3.79%)
