# Supplementary material for: Phenotypic Investigation and RNA-seq of KN1 Involved in Leaf Angle Formation in Maize (Zea mays L.)
Source: Int J Mol Sci. 2024 Mar 10;25(6):3180. doi: 10.3390/ijms25063180 (PMC10970149; doi:10.3390/ijms25063180)
Supplement: Supplementary file 1 [file ijms-25-03180-s001.zip › Table S3.xlsx]

## Sheet: Sheet1
Table S3 Hub genes screened from blue module
Gene name	GO term	KEGG pathway	Annotated functions
Zm00001d039711	vacuolar membrane	NA	Protein NETWORKED 4A
Zm00001d036003	DNA-binding transcription factor activity; nucleus	NA	uncharacterized protein LOC100384479
Zm00001d032120	plasma membrane; plasmodesma; integral component of membrane	NA	tetraspanin-8
Zm00001d020470	NA	NA	uncharacterized protein LOC109940938
Zm00001d009985	calcium ion binding	Plant-pathogen interaction	polcalcin Jun o 2
Zm00001d052530	integral component of membrane	NA	Cytochrome P450 94C1
Zm00001d045557	plant-type primary cell wall biogenesis; cellulose biosynthetic process; cell wall organization	NA	uncharacterized protein LOC100383550
