# Supplementary material for: Phenotypic Investigation and RNA-seq of KN1 Involved in Leaf Angle Formation in Maize (Zea mays L.)
Source: Int J Mol Sci. 2024 Mar 10;25(6):3180. doi: 10.3390/ijms25063180 (PMC10970149; doi:10.3390/ijms25063180)
Supplement: Supplementary file 1 [file ijms-25-03180-s001.zip › Table S4.xlsx]

## Sheet: Sheet1
Table S4 DEGs involved in the increase difference of leaf angle of B73 and kn1 under different exogenous phytohormone treatments
Comparison Group	Gene ID	Log2(FoldChange)	P-value	Function Annotation
B73-Mock vs B73-ABA	Zm00001d027423	2.32391	0.00628853	flavone synthase type I2
	Zm00001d044122	1.04338	1.8275e-07	dihydroflavonol 4-reductase
	Zm00001d002410	1.07829	1.44057e-05	xyloglucan endotransglucosylase/hydrolase protein 15 precursor
	Zm00001d006623	-1.7601	4.22901e-05	Polygalacturonase inhibitor 1
B73-Mock vs B73-IAA	Zm00001d020970	-1.213	1.31641e-05	dihydroflavanoid reductase-like 1
	Zm00001d039634	2.33612	1.24445e-14	GA 3-oxidase 1
kn1-Mock vs kn1-ABA	Zm00001d006623	-1.15629	0.00959162	Polygalacturonase inhibitor 1
kn1-Mock vs kn1-IAA	Zm00001d018414	1.35715	4.60842e-05	IAA9 - auxin-responsive Aux/IAA family member
	Zm00001d018973	1.11019	5.69715e-06	IAA24 - auxin-responsive Aux/IAA family member
	Zm00001d044122	-1.95402	3.93487e-05	dihydroflavonol 4-reductase
	Zm00001d009309	2.15954	2.89696e-05	Xyloglucan endotransglucosylase/hydrolase protein 14
	Zm00001d002410	2.76879	1.34659e-05	xyloglucan endotransglucosylase/hydrolase protein 15 precursor
